# Supplementary material for: COVID-19 IgG/IgM patterns, early IL-6 elevation and long-term radiological sequelae in 75 patients hospitalized due to interstitial pneumonia followed up from 3 to 12 months
Source: PLoS One. 2022 Feb 22;17(2):e0262911. doi: 10.1371/journal.pone.0262911 (PMC8863277; doi:10.1371/journal.pone.0262911)
Supplement: S1 File — (XLSX) [file pone.0262911.s001.xlsx]

## Sheet: LABORATORY TESTS
		WBC (x 10^3/μL)			RBC (x 10^6/μL)			HGB (g/dL)			HCT (%)			MCV (fL)			MCH (pg)			MCHC (g/dL)			PLT(x 10^3/µL)			RDW-SD (fL)			RDW-CV (%)			PDW (fL)			MPV (fL)			P-LCR (%)			NEUT%			LINF%			MONO%
	T0	T3	T6	T0	T3	T6	T0	T3	T6	T0	T3	T6	T0	T3	T6	T0	T3	T6	T0	T3	T6	T0	T3	T6	T0	T3	T6	T0	T3	T6	T0	T3	T6	T0	T3	T6	T0	T3	T6	T0	T3	T6	T0	T3	T6	T0	T3	T6	T0
Patient 1	8.21	5.82	7.05	4.94	4.92	5.07	14.2	14.2	14.7	44.2	44.2	46.6	89.5	89.8	91.9	28.7	28.9	29	32.1	32.1	31.5	185	180	197	44.1	41.9	43.1	13.5	12.9	12.9	14.2	16.2	16.3	11.2	12.2	12.4	34.7	44.4	45	52.3	55.5	56.9	39.2	33.7	33.9	6.7	7.9	6.4	1.6
Patient 2	6.57			4.98			14			46.9			94.2			28.1			29.9			213			48.4			14			14			11.3			35.5			46.2			43.1			8.4			1.5
Patient 3	5.84	4.88		4.96	4.69		14.7	13.9		44.5	43.1		89.7	91.9		29.6	29.6		33	32.3		213	231		43.2	45.1		13.2	13.5		13.9	13.6		11.3	11.3		35.9	35.7		53.1	54.1		34.1	33.6		8.7	8.2		3.4
Patient 4	3.52	4.07		4.66	4.74		13.4	13.7		42	42.1		90.1	88.8		28.8	28.9		31.9	32.5		194	198		46.9	45.1		14.3	13.9		17.4	16.1		12.5	12.3		44.5	43		59.3	58.2		27.3	30		8	8.6		4
Patient 5	6.33	8.89		4.51	4.56		12.9	13		40	40.5		88.7	88.8		28.6	28.5		32.3	32.1		132	127		43.8	45.7		13.4	14.2		24.7	22		15	14.4		62	57.6		55.3	66.6		32.4	23.5		7.9	6.9		3.3
Patient 6	8.26	8.32		5.49	6.57		14.3	16.4		45.7	52.1		83.2	79.3		26	25		31.3	31.5		307	322		51.2	35.5		16.9	12.7		11	11		9.7	10.4		23.3	27.3		54.2	61		34.7	27.9		6.8	6		3.5
Patient 7	3.64	4.12		4.28	4.42		12.6	13		37.9	39.9		88.6	90.3		29.4	29.4		33.2	32.6		278	266		39.6	43		12.3	13.2		10.4	11		9.6	10		21.3	24.4		36.6	39.1		51.1	47.3		8.5	9.5		3.3
Patient 8	4.32	4.41		4.82	4.65		13.9	13.3		42.5	41.4		88.2	89		28.8	28.6		32.7	32.1		123	131		42.1	43.8		12.9	13.3		17.6	18.4		12.8	12.5		47	44.1		59.2	58.1		30.3	31.7		8.8	8.8		1.2
Patient 9	6.71	8.64		4.69	4.96		12.3	12.5		38.5	39.3		82.1	79.2		26.2	25.2		31.9	31.8		156	239		53.1	40.8		18.2	14.2		14.1	13.5		11.7	11.1		39.8	34		53.9	58.8		37.6	34.5		7.3	5.8		0.9
Patient 10
Patient 11	4.8			3.47			9.4			31.1			89.6			27.1			30.2			258			56			17.3			12.5			11.2			33.1			66.3			20			11			2.3
Patient 12	4.1	5.36		4.08	5.02		11.9	13.8		39.5	44.4		96.8	88.4		29.2	27.5		30.1	31.1		401	236		50.9	46.2		14.1	14.2		9.2	11.7		9	10.4		16.5	27.3		54	56.9		24.6	29.1		13.9	12.1		7.3
Patient 13	6.9	6.38		4.91	6.38		10.1	11.9		33.9	39.5		69	61.9		20.6	18.7		29.8	30.1		295	290		43.8	35.8		18.2	18.8											67.3	60.4		22.6	30.4		7.8	6.6		1.3
Patient 14	3.59	3.56		4	4.21		12.1	12.4		37.5	38.8		93.8	92.2		30.3	29.5		32.3	32		273	236		55	48.6		15.9	14.5		10.4	10.8		10	9.8		24.5	23.2		51	48.1		35.7	37.9		10	8.1		2.2
Patient 15	8.09	9.75		5.11	5.6		14.8	15.9		46.5	48.5		91	86.6		29	28.4		31.8	32.8		288	260		47.7	46.2		14.1	14.6		15.5	14.7		11.4	11.5		37.7	38.7		50	62		38.7	27.7		8	7.6		1.9
Patient 16	8.18			5.34			13.5			43.8			82			25.3			30.8			272			42.3			14.4			12.5			10.6			30			65.9			25.3			6.1			2
Patient 17	5.49	7.8		4.77	4.95		14.5	14.9		45.5	46.4		95.4	93.7		30.4	30.1		31.9	32.1		223	267		40.8	44.1		11.6	12.8		13.8	11.7		11.2	10.1		35.2	25.8		58.3	61.4		29.9	29.7		8.7	5.4		2.6
Patient 18	4.33	4.4		4.24	4.18		12.1	11.9		38.4	37.9		90.6	90.7		28.5	28.5		31.5	31.4		191	193		52.5	42.9		15.8	13		10.2	10.2		10	9.8		23.3	23.1		64.7	62.1		29.1	29.5		4.8	6.8		0.9
Patient 19	5.4	5.28		4.68	4.64		13.2	12.6		41.3	40.6		88.2	87.5		28.2	27.2		32	31		434	399		47.4	43.5		14.8	13.6		12.3	11.1		10.3	10.1		28.6	25.1		56.7	55.9		30.7	31.6		6.9	6.1		5
Patient 20	6.39	9.6		3.36	4.3		9.4	12.5		30.9	38.8		92	90.2		28	29.1		30.4	32.2		88	83		57.6	48.6		17.2	14.7		11.5	18		10.3	11		26.9	32.4		68.5	43.6		24.9	47.2		5.9	8.6		0.5
Patient 21	5.07	4.49	5.22	5.01	4.89	5.38	15	14.9	16.8	46.6	45.7	51.3	93	93.5	95.4	29.9	30.5	31.2	32.2	32.6	32.7	206	191	215	42.9	42.1	41.9	12.6	12.2	12	15.2	13.6	14.8	11.7	11.4	11.7	40.1	37.2	39.5	40.6	45	48.9	44.6	42.3	39.3	8.1	7.8	7.9	5.9
Patient 22	4.53	4.81		4.85	5.4		14.2	15.4		43.3	49.1		89.3	90.9		29.3	26.5		32.8	31.4		177	132		41.8	40.1		12.9	12.2		13.7	16.6		11.2	11.9		36.1	39.7		57.4	55.2		30.5	28.1		10.4	9.4		1.3
Patient 23	6.63	6.34		4.65	4.6		13.2	12.9		40.4	40		86.9	86.8		28.4	28		32.7	32.3		362	370		41.9	42.5		13.5	13.9		12.1	12.3		10.3	10.2		28.2	27.2		63.8	63.6		25.5	24.6		8	8.5		2.1
Patient 24	5.83			3.78			11.2			35.8			94.7			29.6			31.3			218			44.9			13.1			13			11.2			34.4			66.2			24.5			7.4			1.2
Patient 25	6.76	7.18		4.92	4.88		14	13.4		43	41.5		87.4	85		28.5	27.5		32.6	32.3		200	223		44.5	39.7		14	12.9		15	13.5		12	11.3		41.7	36.3		66.6	70.2		22.5	18		8.9	10.7		1.6
Patient 26	6.35	6.42		4.74	5.03		14.4	15		44.2	47.1		93.2	93.6		30.4	29.8		32.6	31.8		261	241		42.6	41.4		12.5	12		12.4	13.3		10.7	10.9		31	31.8		48.8	47.5		37.6	40.5		8.7	7.5		4.1
Patient 27	5.35	5.93		4.39	4.08		12.4	11.8		39.1	36.7		89.1	90		28.2	28.9		31.7	32.2		223	224		44.4	41.8		13.6	12.7		13.6	14.1		11.3	11.6		34.9	38		45.5	52.5		41.7	33.4		8.2	7.8		3.7
Patient 28	5.63			4.61			12.9			42.1			91.3			28			30.6			219			46.1			13.8			14.3			11.5			37.6			64.2			27			6.7			1.6
Patient 29	3.47			4.57			9.1			30.4			66.5			19.9			29.9			228			37.7			16.3			14.3			11.1			34.6			57.9			28.8			8.9			3.5
Patient 30	5.39	6.06		4.99	5.15		14	14		43	45.5		86.2	88.3		28.1	27.2		32.6	30.8		233	252		42.5	45.1		13.5	13.9		15.8	15		12.1	11.5		41.7	38.2		55.3	55.4		36.2	35		6.3	7.1		1.3
Patient 31	10.77	11.07		4.8	4.69		12.8	12.4		40.9	41		85.2	87.4		26.7	26.4		31.3	30.2		370	358		49.1	52.9		15.9	16.6		12.7	12.1		10.9	10.2		32	27.5		63.3	65.7		26	23.2		7	6.8		2.6
Patient 32	7.83			5.08			14.7			47.7			93.9			28.9			30.8			329			49.3			14.2			11			9.8			23.2			54.2			33.5			8.8			2.7
Patient 33	7.21			5.13			15.2			45.8			89.3			29.6			33.2			290			40.9			12.5			15.1			11.7			40			52.2			40.5			5.8			1.1
Patient 34	4.27			4.22			12.5			38.6			91.5			29.6			32.4			210			41.5			12.6			12.7			10.7			31.7			51.1			36.1			7			4.9
Patient 35	8.53	8.72		5.36	5.08		15.3	14.5		47.4	44.9		88.4	88.4		28.5	28.5		32.3	32.3		237	217		39.3	39		12.2	12		11.2	10.7		9.9	9.6		23.8	21.7		64.7	72.3		26	18.7		7.7	7.6		0.9
Patient 36	6.13			4.41			13.9			43.9			99.5			31.5			31.7			280			49.2			13.4			10.4			9.9			22.7			55.2			38.8			4.4			1.3
Patient 37	5.03			4.61			13.9			43.4			94.1			30.2			32			229			42.1			12.2			12.9			10.9			32.1			50.7			38.6			8.3			2
Patient 38	8.18			5.97			11.7			38.8			65			19.6			30.2			349			34.6			16.2			13.9			11.5			37.6			46.1			42.5			7.8			3.1
Patient 39	6.04	4.5		4.46	4.56		13.3	13.2		41.1	40.8		92.2	89.5		29.8	28.9		32.4	32.4		247	229		43.4	42.2		13	12.8		13.2	13.1		11.3	11		35.3	33.7		55.6	43.1		32.9	41.3		8.8	11.6		2.2
Patient 40	4.75			4.41			12.7			39.4			89.3			28.8			32.2			158			46.2			14.1			14.8			11.6			37.9			54.8			37.5			4.6			2.7
Patient 41	6.22			5.07			14			44.1			87			27.6			31.7			331			40.3			12.8			13.9			11.2			35.2			55.8			33.9			7.1			2.4
Patient 42	4.37	5.87		4.99	5.21		14.5	15.1		43	44.5		86.2	85.4		29.1	29		33.7	33.9		177	245		39.8	38		12.8	12.2		15.8	16.6		12.2	12.2		43.5	42.8		44	44		39.6	43.6		13	9.2		2.7
Patient 43	6.51	5.41		5.09	5.19		12.6	12.6		40	41		78.6	79		24.8	24.3		31.5	30.7		305	290		42.3	40.8		15	14.2		12.7	13.1		10.8	10.7		31.3	31.7		64	57		28.4	33.6		5.8	6.8		1.2
Patient 44	8.55	7.36		4.13	4.61		12.3	13.9		39.2	44		94.9	95.4		29.8	30.2		31.4	31.6		183	274		49.8	54.7		14.4	15.5		13.1	12.9		11.1	10.6		34.2	30.2		70.3	68.5		18.7	22.1		7.6	5.8		2.5
Patient 45	5.55	4.76		5.5	5.56		11.5	11.2		38.6	38.7		70.2	69.6		20.9	20.1		29.8	28.9		298	297		38	38.6		15.4	15.9		13.7	13.1		10.9	10.6		33.8	31.4		51.7	50.8		34.4	37.2		8.5	6.7		4
Patient 46	9.9	9.95		4.86	5.27		15	15.9		45.6	49.9		93.8	94.7		30.9	30.2		32.9	31.9		251	291		47.4	46.8		13.7	13.3		12.2	12.1		10.4	10.3		28.1	27.7		66.4	63.5		24.2	26.9		5.4	6.5		3.1
Patient 47	7.16	6.85		4.67	4.4		14	13.3		40.5	40.5		86.7	92		30	30.2		34.6	32.8		178	174		41.8	42.4		13.5	12.4		15.4	15.9			12.1			42.8		57.4	61.1		34.2	30.5		6.6	6.7		1.5
Patient 48	4.91	6.46		5.61	5.75		11.5	11.7		38.2	39.8		68.1	69.2		20.5	20.3		30.1	29.4		246	276		37.2	36.8		15.4	14.9		14.7	15.1		11	11.5		38.6	39.6		48.2	51.7		38.9	37.5		8.4	7.6		3.9
Patient 49	5.45	5.59		5.05	5.32		14.7	15.5		43.5	46.3		86.1	87		29.1	29.1		33.8	33.5		194	226		41.1	40.3		13.3	12.8		11.9	12.7		10.6	10.1		30.1	26		61.4	57.8		26.8	31.1		9.2	7.5		2
Patient 50	6.36	5.62		4.96	5.39		14.1	14.4		44.4	46.2		89.5	85.7		28.4	26.7		31.8	31.2		214	207		52.1	40.1		15.9	13.1		18.8	19.4		13	13.2		48.8	49.5		40.7	42.4		46.1	45.2		8.5	10.9		3.9
Patient 51	8.38	7.59		5.09	5.15		14.8	15.2		46.9	47.5		92.1	92.2		29.1	29.5		31.6	32		260	209		51.8	46.7		15.2	13.7		11.3	11.8		10.3	10.5		26.2	29.2		43.1	37.8		42.2	46.4		7.3	7.9		6.9
Patient 52	6.89	8.73		4.64	4.96		13.7	14.4		42.7	45.4		92	91.5		29.5	29		32.1	31.7		278	261		48.9	45		14.4	13.4		11.2	12		10.1	10.2		25.7	27.3		61.6	59.3		27.9	31.3		6.2	5.8		3.3
Patient 53	4.02	3.36		5.16	5.28		15.3	15.3		45	45.2		87.2	85.6		29.7	29		34	33.8		197	215		42.1	40		13.2	13		10.1	10.5		9.4	9.6		20.1	21.7		53.9	52.1		31.6	33.9		10	9.5		4
Patient 54	6.84	5.72		4.58	5.09		14.2	15.6		44.6	49.8		97.4	97.8		31	30.6		31.8	31.3		265	221		58	49.4		16.1	13.6		16.8	18.9		12.1	13.1		43	50.2		50.7	44.4		34.6	40.6		10.2	9.1		3.5
Patient 55	4.79	6.52		5.07	5.55		14.4	15.3		44.5	48.3		87.8	87		28.4	27.6		32.4	31.7		230	218		46.2	44.4		14.5	14		11.4	14.1		10.1	11.2		26.1	35.6		71.2	70.4		21.9	23.2		5.2	5.1		1.5
Patient 56	4.78	5.05		4.08	4.47		12.4	13.3		39.3	42.9		96.3	98		30.4	29.8		31.6	31		190	208		52.4	56.3		14.8	14.3		13.8	10.9		10.9	9.8		32.7	24		41.1	38		48.1	54.5		6.9	5.1		2.9
Patient 57	8.65	6.47		4.8	5.24		13.5	14.5		40.3	45.3		84	86.5		28.1	27.7		33.5	32		231	179		41	41.4		13.2	13.4		11.2	11.5		9.8	9.9		23.3	24.9		61.9	50		28.6	40.3		6.9	7.3		2
Patient 58	8.07	8.03		5.21	4.9		16.1	15.6		48.5	47.5		93.1	96.9		30.9	31.8		33.2	32.8		316	323		45.4	44.3		13.2	12.3		10.9	10.6		9.7	9.8		22.6	22.4		48.2	59.8		42	30.5		6.9	6.6		2.4
Patient 59	4.28	4.25		4.37	5.23		13.2	15.8		41.3	48.4		94.5	92.5		30.2	30.2		32	32.6		161	160		51.2	41.8		14.7	12.2		13.5	13.5		10.9	10.6		32.6	30.9		52.1	57.4		38.8	31.5		7.7	8		0.9
Patient 60		6.75			5.13			14.7			44			85.8			28.7			33.4			212			44.1			14.2			12.6			10.6			29.8			65.6			23.7			7.7
Patient 61	7.52	9.8		5.21	5.68		15.1	16.7		45.2	49.6		86.8	87.3		29	29.4		33.4	33.7		191	168		44.7	42.5		14	13.2		13	12.1		10.2	10.4		26.8	28.5		51.4	58.9		36.7	30.9		8.2	6.9		3.3
Patient 62	3.88	4.8		5.18	5.68		14.3	15.5		42.9	45.6		82.8	80.3		27.6	27.3		33.3	34		179	189		43.6	39.4		14.5	13.6		15.5	14.1		11.6	11.1		39	34.8		54.2	50.6		37.1	39.8		5.9	6.9		2.3
Patient 63	9.25	5.45		4.35	4.66		14.3	14.5		43.3	44.7		99.6	96.1		32.8	31.2		32.9	32.5		193	142											8.9	8.4					55.6	56.1		32.4	31.9		7.8	7.1		1.8
Patient 64	5.34			4.81			13.8			42.5			88.4			28.7			32.5			218			43.2			13.3			15.1			11.5			37.7			55			34.6			7.1			2.6
Patient 65	5.6	5.7		5.24	5.81		14.4	15.7		46.8	51.4		89.3	88.5		27.5	27		30.8	30.5		137	117		45	43.4		13.8	13.4		21.7	20		13.7	13.5		54.3	50.4		50.1	47.7		37.7	40		8	8.4		3.8
Patient 66	5.81	5.88		4.69	4.8		14.1	14.2		42.6	44.5		90.8	92.7		30.1	29.6		33.1	31.9		236	192		41.5	42.9		12.8	12.5		15.5	16.4		11.7	11.8		38.2	39.2		56.4	61		33	30.3		6.4	6		3.3
Patient 67	5.71	7.44		4.24	4.56		12.8	13.6		39.1	41.7		92.2	91.4		30.2	29.8		32.7	32.6		272	275		43.9	40.7		13	12.2		10.3	9.6		9.5	9.1		20.7	17.5		44	38.9		44.3	50.5		9.1	7.3		2.1
Patient 68	5.64	6.31		4.27	4.58		12.5	13.7		39.8	43.6		93.2	95.2		29.3	29.9		31.4	31.4		247	165		53.1	47.2		15.4	13.5		16.2	18.4		12.2	12.9		44	48.9		57.6	53.8		31.4	34.7		8.9	9		1.6
Patient 69	5.73	5.61		4.99	5.3		14.1	15		45.2	47.7		90.6	90		28.3	28.3		31.2	31.4		266	270		49	45.6		14.7	13.9		13.5	13.4		11	11		33.2	33		60.6	54.6		29.5	33		8.2	8.7		1.2
Patient 70	5.42	5.69		5.53	6.01		10.8	11.4		36	39.8		65.1	66.2		19.5	19		30	28.6		249	201		43.5	37.1		20	17.3			17.6			11.8			39.6		48	48		40.6	37.3		7	7		3.5
Patient 71	5.86	5.08		4.63	4.8		13.3	14.1		41.6	43		89.8	89.6		28.7	29.4		32	32.8		272	196		46.8	40.8		14.4	12.4		11.9	13.6		10.3	11		28	33.2		54.7	59.6		34.1	30.3		9.9	7.9		1
Patient 72	7.14	6.24		5.12	5.14		15.5	15.6		46.1	48		90	93.4		30.3	30.4		33.6	32.5		183	151		45.8	45.6		13.7	13.4		13.7	13.8		10.7	11.4		32.3	36.7		59.6	56.9		27.9	31.7		10.1	9.1		1.7
Patient 73	5.61	5.76		4.69	4.85		12.9	13.5		41.2	42.2		87.8	87		27.5	27.8		31.3	32		286	289		42.9	39.4		13.3	12.4		10.7	10.4		9.8	9.4		23.1	19.4		51.5	61		33.3	26.4		11.4	9.5		2.9
Patient 74	7.3	7.96		5.48	5.53		16.1	16.3		47.5	48.9		86.7	88.4		29.4	29.5		33.9	33.3		231	208		42.5	40.8		13.5	12.4		16.7	14.7		12.3	12.2		43.8	42.5		55.9	58.5		31.9	30.5		10	9.2		1.8
Patient 75	19.08	11.97	14.29	5.17	5.24	5.22	12.9	13	12.3	43	43.3	41	83.2	82.6	78.5	25	24.8	23.6	30	30	30	337	249	697	50.3	48.9	47	16.6	16.8	16.7	16.1	15.3	13.4	12.1	12.1	11.1	41.3	42.9	33.8	71	68	64.7	21.7	22.9	20.5	5.9	6.8	7.3	1
[truncated: 92 more columns]

## Sheet: TC CHEST
	LESIONI INFILTRATIVE/INFILTRATI/ZONE/IPERDENSITA' PARENCHIMALI A VETRO SMERIGLIATO			LINFOADENOMEGALIE/LINFOADENOPATIE			VERSAMENTO PLEURICO			VERSAMENTO PERICARDICO			LESIONI FOCALI DI TIPO NODULARE			ALTERAZIONI/LESIONI/ADDENSAMENTI/FENOMENI CONSOLIDATIVI PARENCHIMALI A CARATTERE INFILTRATIVO/ESPANSIVO			PERVIETA' VIE AEREE			GRANULIA LINFONODALE			IMMAGINI/MICROIMMAGINI/FORMAZIONI/MICROFORMAZIONI PSEUDO-MICRONODULARI, MICRONODULARI E NODULARI			ADDENSAMENTI/AREE CONSOLIDATIVE A BASE PLEURICA			STRIE DENSE/LAMELLARI PERILESIONALI/ALLE BASI			STRIE DENSE/LAMELLARI DI TIPO FIBRODISLECTASICO			ASPETTI FIBROSCLEROTICI AGLI APICI			ISPESSIMENTO INTERSTIZIO SUBPLEURICO			ISPESSIMENTO PLEURICO			FENOMENI DI CAVITAZIONE			IRREGOLARITA' CON ASPETTO SFRANGIATO
	T0	T3	T6	T0	T3	T6	T0	T3	T6	T0	T3	T6	T0	T3	T6	T0	T3	T6	T0	T3	T6	T0	T3	T6	T0	T3	T6	T0	T3	T6	T0	T3	T6	T0	T3	T6	T0	T3	T6	T0	T3	T6	T0	T3	T6	T0	T3	T6	T0
Patient 1	0			0	0	0	0	0	0	0	0	0		0			0			1			1				1			1			1
Patient 2	1			0			0			0																								1
Patient 3	2	0			0			0			0																	2	2		1	2		1				1
Patient 4	1	2		0	0		0	0		1	0					0			1	1					1	1											1	1		1	2
Patient 5				0			0			0						0									1
Patient 6	1	2		1	1		0	0		0	0					2	2		1	1					1	1																	2	1		0	0		1
Patient 7		0			0		0	0		0						0															1			1	1		1	1						1
Patient 8	0	0		0	0		0	0		0	0					0	0								1	1											1	1
Patient 9	1			0	0		0	0		0	0								1						1
Patient 10	0			0			0			0															1												1
Patient 11	1						1																		1									1
Patient 12	2	2		0			2	2		0						2							1		1	2			2						1									1
Patient 13	2	0		0	0		0	0		0	0					2						1	1		1	1
Patient 14	2	2			0			0			0									1					1
Patient 15	2			1	1		0	0		0	0					2	2		1	1
Patient 16	1			0			0			0						2									1
Patient 17	1	2		0	0		0	0		0	0					0	0			1																					1
Patient 18	1	1		1	0		0	0		0	0					1	1			1					1	1
Patient 19	1	2		0	0		0	0		1	0					1			1	1		1	1		1	1					1						1			1	1
Patient 20	1	2		1	1		0	0		0	0					1	2		1						1
Patient 21	0	0		0	0		0	0		0	0		0	0		0	0																										0
Patient 22	1	0		0	0		0	0		0	0					1	0								1	1
Patient 23				0	0		0	0		0	0					1	1			1					1	1					1	0
Patient 24	0			0			0			0			0			0			1			0			0			0			0			0			0			0			0			0			0
Patient 25	0			0			0			0			0			0									1
Patient 26	0	0		0	0			0		0	0		0	0		0	0								1	1
Patient 27	0	0		0	0		0	0		0	0		0	0		0	0														1	1
Patient 28	0			0			0			0			0			0																											1
Patient 29	0			0			0			0															1									1
Patient 30	1	1		0	0		0	0		0	0						1		1	1					1	1								1	1					1	1
Patient 31	0	0		0	0		0	0		0	0		0	0		0	0																	1	1
Patient 32	0			0			0			0						0									1									1			1
Patient 33
Patient 34	1			0			0			0			0			0
Patient 35	1	2		0	0		0	0		0	0									1					1	1		1	1
Patient 36	1			0			0			0															1									1			1
Patient 37	0			0			0			0			0			0			1			1			1
Patient 38	0			0			0			0			0			0																		1			1
Patient 39	1	1		0	0		0	0		0	0									1					1	1											1
Patient 40	0			0			0																		1									1			1
Patient 41	0			0			0									1									1						1						1						1
Patient 42	0			0			0			0			0			0
Patient 43	1	1		0	0		0	0		0	0		0	0								1												1	1		1	1		1
Patient 44	1			1			0			0			0
Patient 45				0			0									1			1			1			1									1
Patient 46	0	0		0	0		0	0		0	0					0	0								1	1		1	1					1	1
Patient 47	0	0		0	0		0	0		0			0			0			1			0			0	1		0			0			0			0	1		0			0	1		0			0
Patient 48	0			0			0			0			0			0																					1
Patient 49				0	0		0	0		0	0					1	2		1			1			1	1											1	1
Patient 50	2	2		0	0		0	0		0	0					2	2
Patient 51	1	1			0			0			0			0		0	0
Patient 52	1	1		0	0		0	0		0	0					2	1		1	1					1	1					1	1
Patient 53	2	2					0	0		0	0											1	1		1	1
Patient 54	2	1		0	0		0	0		0	0					1	2								1	1												1
Patient 55	2	2		0	0		0	0		0	0														1	1		1						1	1
Patient 56	2	0		0	0		0	0		1	1								1						1	1
Patient 57	2	2		0	0		0	0		0	0					0	0
Patient 58	0	0		0	0		0	0		0	0		0	0		0	0		1	1																					0
Patient 59	2	2		0	0		0	0		0	0
Patient 60	1	2		0	0		0	0		0	0					1	2		1			1			1	1
Patient 61	2	0		0	0		0	0		0	0			0		2	0		1															1	1
Patient 62	0	0			0		0	0		0	0					0	0								1	1
Patient 63	2	2					0	0		0	0					2	1											1	1
Patient 64	1	0		1	1		0	0		0	0														1	1
Patient 65	0	0		0	0		0	0		0	0		0	0		0	0
Patient 66	0	0		0	0		0	0		0	0		0	0		0	0
Patient 67	1	0			0			0			0			0			0
Patient 68	2	2						0			0												1		1	1		2						2	2
Patient 69	2	2		0	0		0	0		0	0					2	2								1	1
Patient 70	2			0			0			0
Patient 71	2	1		0	0		0	0		0	1					2									1	1
Patient 72		1			1			0			0														1	1
Patient 73	2			0			0			0															1						2			2
Patient 74	2	2		0	0		0	0		1	0					2			1						1	1					1	1		1	1
Patient 75	1	0		0	0		2	2		0						2	0			1																	1
[truncated: 53 more columns]

## Sheet: Antibodies IgM IgG
	SARS-CoV-2 IgG				SARS-CoV-2 IgM
	T0	T3	T6	T12	T0	T3	T6	T12
Patient 1	1.87	0.48	0.48			3.18	2.43
Patient 2	2.99	0.91		0.26	0.06	0.05		0.11
Patient 3	5.37	2.91	1.38			0.1	0.1
Patient 4
Patient 5	4.8	1.79	0.48			4.09	3.11
Patient 6	4	2.53	0.16			0.21	0.16
Patient 7	4.95	2.79	1.58	0.85		0.11	0.12	0.93
Patient 8	1.77	1.29	0.58			11.02	9.73
Patient 9		4.24				0.59
Patient 10				0.2				0.72
Patient 11	1.07				0.11
Patient 12	3.66	2.29	0.93	0.34		0.18	0.1	0.09
Patient 13	2.53	1.58	0.58	0.38		0.56	0.29	0.32
Patient 14		6.01			0.04	0.04
Patient 15	6.88	6.79	4.46			0.07	0.06
Patient 16	7.62	4.66			2.89	0.59
Patient 17	5.98	5.15	4.75			10.59	7.36
Patient 18	6.53	4.64	2.43	4.31		2.82	0.65	1.46
Patient 19	4.14	2.82				1.51
Patient 20	0.03	0.01	0.01			0.37	0.18
Patient 21	5.42	3.5	1.67	0.66		4.46	3.83	2.45
Patient 22	3.61	2.22	1.22			5.75	3.15
Patient 23	5.78	4.6				0.91
Patient 24	0.22	0.07			5.91	1.38
Patient 25	1.87	0.44	0.13			0.88	0.87
Patient 26	4.05	1.66	0.4			0.77	0.66
Patient 27	3.93	2.3	0.58			0.26	0.22
Patient 28	4.9	1.87	0.96		5.52	3.5	1.3
Patient 29	4.89	2.78		0.71	1.1	0.96		0.18
Patient 30	7.42	5.79				0.11
Patient 31		0.46	0.21	0.11		0.36	0.27	0.17
Patient 32	0.01		0.01		0.06		2.53
Patient 33	5.03	1.77		1.42	0.61	4.31		2.16
Patient 34	2.89	1.66			1.64	0.91
Patient 35	4.81	3.66	1.79			0.56	0.44
Patient 36	0.64	0.27	0.14		0.28	0.27	0.36
Patient 37	1.66	0.95			0.42	0.34
Patient 38	1.54		0.3		0.36		0.27
Patient 39	0.05	0.06	0.08			0.09	0.14
Patient 40	6.91	4.65			0.34	0.2	0
Patient 41	0.23	0.09			0.48	0.33
Patient 42	2.08	0.66	0.17			0.9	0.85
Patient 43	1.76	0.48	0.13			0.36	0.25
Patient 44	6.3	4.07	2.08			6.22	3.03
Patient 45	3.84	1.85				0.22
Patient 46	1.14	0.34	0.11	0.05	0.07	0.15	0.07
Patient 47		0.81	0.36	0.29		0.58	0.26	0.26
Patient 48	2.37	0.55				0.48
Patient 49	6.62	4.86				2.4
Patient 50	5.68	4.49	2.14			0.2	0.17
Patient 51	6.4	5.29	3.03			5.22	3.42
Patient 52	5.25	3.03	0.8				0.93
Patient 53	5.06	2.75	1.42				0.05
Patient 54	6.47	7.9	7.44				8.33
Patient 55	6.05	4.03	2.32				0.07
Patient 56	4.72	5.35	4.39			1.67	1.22
Patient 57	6.31	5.31	3.71			0.16	0.15
Patient 58	0.13	0.1				0.09
Patient 59	5.61	3.92	1.65			0.62	0.4
Patient 60	7.2	8.09	7.58	5.62		0.43	0.32	0.25
Patient 61	5.12	5.05	3.46	1.31		5.89	3.12	2.29
Patient 62	28.25	3.96	1.63	1.37	0.83	0.69	0.37	0.31
Patient 63	25.96	1		0.64			0.18	0.3
Patient 64	4.26	1.36	0.33			0.31	0.23
Patient 65	4.95	4.06	2.6				0.9
Patient 66	3.52	1.8	0.83	0.11		0.48	0.47	0.08
Patient 67	4.06	2.69	3.66	3.77			0.1	0.06
Patient 68	5.53	4.25				0.36
Patient 69	4.95	2.55	1.22	0.71		1.1	0.73	2
Patient 70	6.79	7.28	6.63	4.96		1.23	0.88	0.61
Patient 71	4.42	3.48				3.12
Patient 72	15.43	3.69	1.4				0.48
Patient 73	6.83	8.79				0.94
Patient 74	6.67	7.33				3.6
Patient 75	5.3	1.5	0.5	0.33			3.89	3.06
